# Supplementary material for: Marginal Fit of Chairside CAD/CAM Ceramic Inlays: An In Vitro SEM Study
Source: Dent J (Basel). 2026 Feb 10;14(2):98. doi: 10.3390/dj14020098 (PMC12938975; doi:10.3390/dj14020098)
Supplement: Supplementary file 1 [file dentistry-14-00098-s001.zip]

Archive with 15 entries (14 files):
- S1_Data.csv
- S2_SiteMeans.csv
- S3_OverallMeans.csv
- S4_StatsReport.txt
- S5_SupplementaryFigures/
- S5_SupplementaryFigures/FigureS1.tif
- S5_SupplementaryFigures/FigureS2.tif
- S5_SupplementaryFigures/FigureS3.tif
- S5_SupplementaryFigures/FigureS4.tif
- S5_SupplementaryFigures/FigureS5.tif
- S5_SupplementaryFigures/FigureS6.tif
- S5_SupplementaryFigures/FigureS7.tif
- S5_SupplementaryFigures/FigureS8.tif
- S6_Methods_ImageJ.txt
- S7_README_DataDictionary.txt
