# Supplementary material for: Marginal Fit of Chairside CAD/CAM Ceramic Inlays: An In Vitro SEM Study
Source: Dent J (Basel). 2026 Feb 10;14(2):98. doi: 10.3390/dj14020098 (PMC12938975; doi:10.3390/dj14020098)
Supplement: Supplementary file 1 [file dentistry-14-00098-s001.zip › S1_Data.csv]

tooth_id	material	site	point_index	gap_um
1	Vita Enamic	Mesial	1	26.511
1	Vita Enamic	Mesial	2	17.708
1	Vita Enamic	Mesial	3	19.174
1	Vita Enamic	Central	1	175.052
1	Vita Enamic	Central	2	68.105
1	Vita Enamic	Central	3	113.422
1	Vita Enamic	Distal	1	21.691
1	Vita Enamic	Distal	2	28.824
1	Vita Enamic	Distal	3	11.538
2	Vita Enamic	Mesial	1	0.923
2	Vita Enamic	Mesial	2	2.462
2	Vita Enamic	Mesial	3	1.946
2	Vita Enamic	Central	1	13.63
2	Vita Enamic	Central	2	7.722
2	Vita Enamic	Central	3	6.244
2	Vita Enamic	Distal	1	6.693
2	Vita Enamic	Distal	2	4.555
2	Vita Enamic	Distal	3	5.369
3	Vita Enamic	Mesial	1	2.999
3	Vita Enamic	Mesial	2	3.824
3	Vita Enamic	Mesial	3	4.0
3	Vita Enamic	Central	1	3.337
3	Vita Enamic	Central	2	2.273
3	Vita Enamic	Central	3	2.568
3	Vita Enamic	Distal	1	5.16
3	Vita Enamic	Distal	2	2.874
3	Vita Enamic	Distal	3	2.727
4	Vita Enamic	Mesial	1	60.341
4	Vita Enamic	Mesial	2	83.232
4	Vita Enamic	Mesial	3	18.831
4	Vita Enamic	Central	1	19.114
4	Vita Enamic	Central	2	44.376
4	Vita Enamic	Central	3	67.495
4	Vita Enamic	Distal	1	113.137
4	Vita Enamic	Distal	2	133.153
4	Vita Enamic	Distal	3	58.003
5	Vita Enamic	Mesial	1	2.63
5	Vita Enamic	Mesial	2	2.94
5	Vita Enamic	Mesial	3	4.741
5	Vita Enamic	Central	1	7.025
5	Vita Enamic	Central	2	3.9
5	Vita Enamic	Central	3	7.097
5	Vita Enamic	Distal	1	23.623
5	Vita Enamic	Distal	2	21.152
5	Vita Enamic	Distal	3	23.244
6	Celtra Duo	Mesial	1	2.999
6	Celtra Duo	Mesial	2	3.43
6	Celtra Duo	Mesial	3	9.3
6	Celtra Duo	Central	1	15.508
6	Celtra Duo	Central	2	20.094
6	Celtra Duo	Central	3	17.823
6	Celtra Duo	Distal	1	8.91
6	Celtra Duo	Distal	2	9.793
6	Celtra Duo	Distal	3	4.674
7	Celtra Duo	Mesial	1	10.796
7	Celtra Duo	Mesial	2	4.721
7	Celtra Duo	Mesial	3	9.258
7	Celtra Duo	Central	1	13.02
7	Celtra Duo	Central	2	2.63
7	Celtra Duo	Central	3	8.0
7	Celtra Duo	Distal	1	6.749
7	Celtra Duo	Distal	2	8.086
7	Celtra Duo	Distal	3	4.567
8	Celtra Duo	Mesial	1	7.285
8	Celtra Duo	Mesial	2	14.05
8	Celtra Duo	Mesial	3	16.74
8	Celtra Duo	Central	1	7.17
8	Celtra Duo	Central	2	3.494
8	Celtra Duo	Central	3	7.269
8	Celtra Duo	Distal	1	8.319
8	Celtra Duo	Distal	2	8.565
8	Celtra Duo	Distal	3	10.273
9	Celtra Duo	Mesial	1	3.686
9	Celtra Duo	Mesial	2	3.163
9	Celtra Duo	Mesial	3	2.443
9	Celtra Duo	Central	1	3.692
9	Celtra Duo	Central	2	3.163
9	Celtra Duo	Central	3	2.443
9	Celtra Duo	Distal	1	13.138
9	Celtra Duo	Distal	2	4.863
9	Celtra Duo	Distal	3	5.291
10	Celtra Duo	Mesial	1	13.105
10	Celtra Duo	Mesial	2	8.754
10	Celtra Duo	Mesial	3	6.553
10	Celtra Duo	Central	1	12.194
10	Celtra Duo	Central	2	10.238
10	Celtra Duo	Central	3	8.892
10	Celtra Duo	Distal	1	2.438
10	Celtra Duo	Distal	2	4.267
10	Celtra Duo	Distal	3	8.621
11	Tessera	Mesial	1	12.014
11	Tessera	Mesial	2	33.877
11	Tessera	Mesial	3	16.352
11	Tessera	Central	1	64.659
11	Tessera	Central	2	96.029
11	Tessera	Central	3	118.677
11	Tessera	Distal	1	48.1
11	Tessera	Distal	2	54.7
11	Tessera	Distal	3	60.7
12	Tessera	Mesial	1	15.839
12	Tessera	Mesial	2	20.797
12	Tessera	Mesial	3	16.638
12	Tessera	Central	1	71.205
12	Tessera	Central	2	60.443
12	Tessera	Central	3	61.466
12	Tessera	Distal	1	69.911
12	Tessera	Distal	2	68.22
12	Tessera	Distal	3	40.004
13	Tessera	Mesial	1	0.844
13	Tessera	Mesial	2	1.266
13	Tessera	Mesial	3	1.492
13	Tessera	Central	1	19.057
13	Tessera	Central	2	24.076
13	Tessera	Central	3	18.015
13	Tessera	Distal	1	2.407
13	Tessera	Distal	2	2.94
13	Tessera	Distal	3	2.407
14	Tessera	Mesial	1	7.386
14	Tessera	Mesial	2	8.654
14	Tessera	Mesial	3	6.146
14	Tessera	Central	1	13.769
14	Tessera	Central	2	15.293
14	Tessera	Central	3	13.981
14	Tessera	Distal	1	17.511
14	Tessera	Distal	2	6.627
14	Tessera	Distal	3	10.993
15	Tessera	Mesial	1	23.767
15	Tessera	Mesial	2	18.839
15	Tessera	Mesial	3	34.567
15	Tessera	Central	1	53.524
15	Tessera	Central	2	36.168
15	Tessera	Central	3	15.905
15	Tessera	Distal	1	58.89
15	Tessera	Distal	2	58.04
15	Tessera	Distal	3	70.287
