# Supplementary material for: Marginal Fit of Chairside CAD/CAM Ceramic Inlays: An In Vitro SEM Study
Source: Dent J (Basel). 2026 Feb 10;14(2):98. doi: 10.3390/dj14020098 (PMC12938975; doi:10.3390/dj14020098)
Supplement: Supplementary file 1 [file dentistry-14-00098-s001.zip › S2_SiteMeans.csv]

tooth_id	material	site	site_mean_um
1	Vita Enamic	Central	118.85966666666667
1	Vita Enamic	Distal	20.68433333333333
1	Vita Enamic	Mesial	21.131
2	Vita Enamic	Central	9.198666666666666
2	Vita Enamic	Distal	5.538999999999999
2	Vita Enamic	Mesial	1.7770000000000001
3	Vita Enamic	Central	2.7260000000000004
3	Vita Enamic	Distal	3.5869999999999997
3	Vita Enamic	Mesial	3.607666666666667
4	Vita Enamic	Central	43.66166666666667
4	Vita Enamic	Distal	101.431
4	Vita Enamic	Mesial	54.13466666666667
5	Vita Enamic	Central	6.0073333333333325
5	Vita Enamic	Distal	22.673000000000002
5	Vita Enamic	Mesial	3.437
6	Celtra Duo	Central	17.808333333333334
6	Celtra Duo	Distal	7.792333333333333
6	Celtra Duo	Mesial	5.243
7	Celtra Duo	Central	7.883333333333333
7	Celtra Duo	Distal	6.467333333333333
7	Celtra Duo	Mesial	8.258333333333333
8	Celtra Duo	Central	5.977666666666667
8	Celtra Duo	Distal	9.052333333333333
8	Celtra Duo	Mesial	12.691666666666668
9	Celtra Duo	Central	3.0993333333333335
9	Celtra Duo	Distal	7.764
9	Celtra Duo	Mesial	3.0973333333333333
10	Celtra Duo	Central	10.441333333333333
10	Celtra Duo	Distal	5.108666666666667
10	Celtra Duo	Mesial	9.470666666666666
11	Tessera	Central	93.12166666666667
11	Tessera	Distal	54.5
11	Tessera	Mesial	20.747666666666664
12	Tessera	Central	64.37133333333334
12	Tessera	Distal	59.37833333333333
12	Tessera	Mesial	17.758
13	Tessera	Central	20.382666666666665
13	Tessera	Distal	2.5846666666666667
13	Tessera	Mesial	1.2006666666666665
14	Tessera	Central	14.347666666666667
14	Tessera	Distal	11.710333333333333
14	Tessera	Mesial	7.395333333333333
15	Tessera	Central	35.199
15	Tessera	Distal	62.40566666666667
15	Tessera	Mesial	25.724333333333334
