# Supplementary material for: Marginal Fit of Chairside CAD/CAM Ceramic Inlays: An In Vitro SEM Study
Source: Dent J (Basel). 2026 Feb 10;14(2):98. doi: 10.3390/dj14020098 (PMC12938975; doi:10.3390/dj14020098)
Supplement: Supplementary file 1 [file dentistry-14-00098-s001.zip › S3_OverallMeans.csv]

tooth_id	material	overall_mean_um
1	Vita Enamic	53.55833333333334
2	Vita Enamic	5.504888888888888
3	Vita Enamic	3.306888888888889
4	Vita Enamic	66.4091111111111
5	Vita Enamic	10.705777777777778
6	Celtra Duo	10.281222222222222
7	Celtra Duo	7.536333333333332
8	Celtra Duo	9.240555555555558
9	Celtra Duo	4.653555555555556
10	Celtra Duo	8.340222222222222
11	Tessera	56.123111111111115
12	Tessera	47.169222222222224
13	Tessera	8.056
14	Tessera	11.151111111111112
15	Tessera	41.10966666666667
