# Supplementary material for: Marginal Fit of Chairside CAD/CAM Ceramic Inlays: An In Vitro SEM Study
Source: Dent J (Basel). 2026 Feb 10;14(2):98. doi: 10.3390/dj14020098 (PMC12938975; doi:10.3390/dj14020098)
Supplement: Supplementary file 1 [file dentistry-14-00098-s001.zip › S4_StatsReport.txt]

STATISTICAL ANALYSIS REPORT

Dependent variable: marginal gap (µm)

Design: site-level means per tooth (3 sites per tooth), factors = material (3), site (3)


--- Type II ANOVA (OLS approximation) ---

                           sum_sq    df         F    PR(>F)
C(material)           5147.060697   2.0  3.513330  0.040380
C(site)               2349.551587   2.0  1.603779  0.215173
C(material):C(site)   1258.411389   4.0  0.429489  0.786348
Residual             26370.167241  36.0       NaN       NaN


--- Post-hoc Tukey HSD on per-tooth overall means ---

     Multiple Comparison of Means - Tukey HSD, FWER=0.05      
==============================================================
  group1      group2   meandiff p-adj   lower    upper  reject
--------------------------------------------------------------
Celtra Duo     Tessera  24.7114 0.2012 -11.2865 60.7094  False
Celtra Duo Vita Enamic  19.8866  0.337 -16.1113 55.8846  False
   Tessera Vita Enamic  -4.8248 0.9323 -40.8228 31.1731  False
--------------------------------------------------------------
