# Supplementary material for: Marginal Fit of Chairside CAD/CAM Ceramic Inlays: An In Vitro SEM Study
Source: Dent J (Basel). 2026 Feb 10;14(2):98. doi: 10.3390/dj14020098 (PMC12938975; doi:10.3390/dj14020098)
Supplement: Supplementary file 1 [file dentistry-14-00098-s001.zip › S6_Methods_ImageJ.txt]

S6 – ImageJ Measurement Protocol (Marginal Gap)

Software: Fiji/ImageJ (NIH).

1) Calibration
   - Open SEM micrograph (500× or 200×).
   - Use the 'Straight Line' tool to trace the SEM scale bar.
   - Analyze > Set Scale…
       • Known Distance: enter scale-bar length (e.g., 50)
       • Unit of Length: µm
       • Global: checked (if the same calibration applies to multiple images from the same session)
   - Confirm. The pixel-to-micrometer ratio is now set.

2) Measurement
   - Zoom to the tooth–restoration cavosurface.
   - With the 'Straight Line' tool, draw a **perpendicular** segment from the tooth cavosurface margin to the restoration edge.
   - Analyze > Measure (or press “M”)
   - Record the value reported in micrometers (µm).
   - Repeat at three distinct points per site (mesial, central, distal).

3) Export
   - Results > Save As… (CSV)
   - Ensure columns include: image_id, site (mesial/central/distal), point_index (1–3), gap_um.
   - Do not apply any image enhancement, filtering, or resizing prior to measurement.

Notes:
   - All quantitative images were captured at 10 kV, ~10 mm working distance, high vacuum, secondary electron detector.
   - Specimens were sputter-coated with Au/Pd.
   - Only 200× and 500× images were used for measurements; both were calibrated in µm before analysis.
