# Supplementary material for: Marginal Fit of Chairside CAD/CAM Ceramic Inlays: An In Vitro SEM Study
Source: Dent J (Basel). 2026 Feb 10;14(2):98. doi: 10.3390/dj14020098 (PMC12938975; doi:10.3390/dj14020098)
Supplement: Supplementary file 1 [file dentistry-14-00098-s001.zip › S7_README_DataDictionary.txt]

Supplementary File S7 — README & Data Dictionary (Marginal Gap Study)
Last updated: 2025-12-17

This supplement accompanies the manuscript:
“Comparative Evaluation of Marginal Adaptation in Digitally Fabricated Ceramic Inlays Using CAD/CAM Technology”.

================================================================================
1) What is included in the Supplementary Materials (this submission)
================================================================================

DATA
- S1_Data.csv
  Raw point-level marginal gap measurements (one row = one point measurement).
- S2_SiteMeans.csv
  Derived site-level means per tooth (Mesial/Central/Distal).
- S3_OverallMeans.csv
  Derived per-tooth overall means (average of the three site means).

ANALYSIS / REPORTING
- S4_StatsReport.txt
  Statistical output and model summaries.
- S6_Methods_ImageJ.txt
  ImageJ/Fiji measurement protocol used to obtain marginal gap measurements.

DOCUMENTATION
- S7_README_DataDictionary.txt
  This README and data dictionary.

FIGURES
- S5_SupplementaryFigures/
  Figure S1: Schematic definition of measurement sites and point placement.
  Figure S2 (a–c): Specimen mounting in the custom holder (photographs).
  Figure S3 (a–e): SEM setup and specimen positioning (photographs).

================================================================================
2) Data dictionary — S1_Data.csv (raw point-level measurements)
================================================================================

Each row is one marginal gap measurement (µm) taken at one of three sites, with three points per site
(9 points per tooth).

Columns (as present in S1_Data.csv):

- tooth_id
  Specimen identifier (integer 1–15). De-identified.
  Mapping to material groups in the current dataset:
    1–5   = Vita Enamic
    6–10  = Celtra Duo
    11–15 = Tessera

- material
  Material group (string). Values in S1_Data.csv:
    “Vita Enamic”, “Celtra Duo”, “Tessera”
  IMPORTANT: In the manuscript text, “Tessera” is referred to as “CEREC Tessera”.
  If you prefer perfect consistency, you may rename “Tessera” → “CEREC Tessera” in the CSV;
  this will not change any results.

- site
  Measurement site on the cavosurface margin (string). Values in S1_Data.csv:
    “Mesial”, “Central”, “Distal”
  These correspond to the three predefined sites used for each tooth.

- point_index
  Point number within each site (integer 1–3).
  For each tooth, there are exactly 3 points per site (Mesial: 1–3; Central: 1–3; Distal: 1–3).

- gap_um
  Marginal gap measurement in micrometers (µm). Numeric (float).
  Unit: µm (micrometers).

Missing/invalid values:
- If a point cannot be measured (e.g., unclear edge definition), it should be coded as blank/NA in gap_um
  and documented in the analysis notes. If your final dataset has no missing values, no special handling is needed.

================================================================================
3) Derived datasets
================================================================================

S2_SiteMeans.csv
- Contains one row per tooth × site (3 rows per tooth).
- Site mean = average of the three point measurements for that site.

S3_OverallMeans.csv
- Contains one row per tooth.
- Overall mean = average of the three site means (Mesial, Central, Distal).

================================================================================
4) Traceability (recommended)
================================================================================

If you later decide to link measurements to SEM images, the simplest approach is to add an “image_id” column
to S1_Data.csv and name SEM image files consistently (e.g., tooth/material/site/magnification).
This is optional; the present supplementary package supports reproducibility via raw data + code + protocol.

================================================================================
5) Contact
================================================================================

For questions about the dataset, analysis, or access to additional SEM images used for measurement,
please contact the corresponding author listed in the manuscript.
